# Supplementary material for: Mass Transport of Dye Solutions through Porous Membrane Containing Tannic Acid/Fe3+ Selective Layer
Source: Membranes (Basel). 2022 Dec 1;12(12):1216. doi: 10.3390/membranes12121216 (PMC9781510; doi:10.3390/membranes12121216)
Supplement: Supplementary file 1 [file membranes-12-01216-s001.zip]

Archive with 1 entries (1 files):
- membranes-2062421-supplementary.pdf
